# Supplementary material for: Preterm Infants on Early Solid Foods and Neurodevelopmental Outcome—A Secondary Outcome Analysis of a Randomized Controlled Trial
Source: Nutrients. 2024 May 19;16(10):1528. doi: 10.3390/nu16101528 (PMC11124080; doi:10.3390/nu16101528)
Supplement: Supplementary file 1 [file nutrients-16-01528-s001.zip]

Archive with 1 entries (1 files):
- nutrients-3008441-supplementary.pdf
